# Supplementary material for: A network-guided protocol to discover susceptibility genes in genome-wide association studies using stability selection
Source: STAR Protoc. 2023 Jan 6;4(1):101998. doi: 10.1016/j.xpro.2022.101998 (PMC9850185; doi:10.1016/j.xpro.2022.101998)
Supplement: Table S1. Description of the flags of stable_network_gwas.nf, related to step 2 in Run the pipeline [file mmc1.xlsx]

## Sheet: Table S1
Table S1. Description of the flags of stable_network_gwas.nf. Related to step 2 in Run the pipeline.
Flag	Default	Possible values	Explanation
General parameters
--bfile	none		Path to the base name (i.e., without the extension) of the GWAS files in PLINK binary format. For instance, if the three files are located at subdir/gwas_data.{bed,bim,fam}, it should take the value subdir/gwas_data.
--edgelist	Interactions from HINT		Path to the file containing the gene-gene interactions, a tab-separated table that lists all the edges. It needs to contain two columns named “gene1” and “gene2”. The genes must be identified by their HGNC symbol. If this argument is ommited, all human protein-protein interactions obtained via high-throughput experiments will be downloaded from the HINT database.
--out	.		Output directory
--splits	5	1, 2, 3…	Number of non-overlapping, equally-sized subsets on which to run each network method. Setting it to 1 will run each of the network methods exactly once on the entire dataset (no subsampling).
SNP-to-gene mapping
--buffer	50000	1, 2, 3…	Number of base pairs to expand the gene coordinates by. This helps capturing regulatory SNPs located before the transcription start site or after the transcription termination site.
--gencode_version	41	A GENCODE release version number	Version of GENCODE to extract the gene coordinates from.
--genome_version	38	37 (for GRCh37) or 38 (for GRCh38)	Version of the human genome on which the SNP coordinates are mapped.
SNP association
--covars	none		File with covariates to be accounted for in the SNP association study. When included, the statistical test of association will be a generalized linear model. It must meet PLINK 1.9's specifications for the covar file.
VEGAS2
--vegas2_bfile_ld_controls	none		Path to the base name (i.e., without the extension) of the GWAS files to be used as controls to compute LD. They must be in PLINK binary format. If this argument is ommited, the controls from the dataset specified by --bfile will be used.
--vegas2_params	none		A string containing additional parameters for vegas2v2 (e.g., "--vegas2_params '-top 10' " to use the 10% most significant SNPs for each gene). See vegas2v2 documentation for more details.
dmGWAS
--dmgwas_d	2	1, 2, 3…	Maximum distance between two nodes to consider them neighbors
--dmgwas_r	0.1	A number in [0,1]	Minimum fractional improvement of the score required to include a node in the explored subnetwork
heinz
--heinz_fdr	0.2	A number in [0,1]	Heinz transforms of the genes’ P-value into a score that is negative under weak association with the phenotype, and positive under a strong one. This transformation is achieved by modeling the distribution of P-values by a beta-uniform model parameterized by the desired false discovery rate. This parameter controls this transformation.
HotNet2
--with_hotnet2	"false"	"true" or "false"	(Experimental) Run HotNet2
--hotnet2_fdr	0.2	A number in [0,1]	P-values are adjusted using Benjamini-Hochberg. When the adjusted P-value is lower than this cutoff, it will be kept as is; when it is higher, it will be set to 1. This makes HotNet2 faster, by handling a more sparse network.
--hotnet2_network_permutations	100	1, 2, 3…	Number of network edge-permutations to compute.
--hotnet2_heat_permutations	1000	1, 2, 3…	Number of permutations of the node scores.
SConES
--scones_criterion	stability	stability, bic, aic, aicc, global_clustering or local_clustering	Criterion used by SConES to pick the best set of hyperparameters
--scones_network	gi	gs, gm or gi	SNP-SNP network to be used by SConES
--scones_score	chi2	chi2 or glm	Score used to measure the association between the SNP and the phenotype
SigMod
--sigmod_lambdamax	1	1, 2, 3…	Maximum lambda to consider.
--sigmod_nmax	300	1, 2, 3…	Maximum size of the solution subnetwork.
--sigmod_maxjump	10	1, 2, 3…	Minimum fractional improvement of the solution subnetwork's size to find the best lambda parameter.
